# Supplementary material for: Comparison of Physical/Chemical Properties of Prussian Blue Thin Films Prepared by Different Pulse and DC Electrodeposition Methods
Source: Materials (Basel). 2022 Dec 12;15(24):8857. doi: 10.3390/ma15248857 (PMC9782874; doi:10.3390/ma15248857)
Supplement: Supplementary file 1 [file materials-15-08857-s001.zip]

Archive with 1 entries (1 files):
- materials-1996433-supplementary.pdf
